# Supplementary material for: Advanced Digital Workflow for Lateral Orbitotomy in Orbital Dermoid Cysts: Integration of Point-of-Care Manufacturing and Intraoperative Navigation
Source: J Clin Med. 2026 Jan 23;15(3):937. doi: 10.3390/jcm15030937 (PMC12897684; doi:10.3390/jcm15030937)
Supplement: Supplementary file 1 [file jcm-15-00937-s001.zip]

Archive with 2 entries (2 files):
- VIDEO S1 Structured-light 3D surface capture of the craniomaxillofacial region using a medical-grade structured-light scanner.mov
- VIDEO S2 Structured-light 3D surface capture of the maxillofacial region using an app for mobile phone.mov
